# Supplementary material for: Synthesis and Structure of Novel Copper(II) Complexes with N,O- or N,N-Donors as Radical Scavengers and a Functional Model of the Active Sites in Metalloenzymes
Source: Int J Mol Sci. 2021 Jul 6;22(14):7286. doi: 10.3390/ijms22147286 (PMC8307904; doi:10.3390/ijms22147286)
Supplement: Supplementary file 1 [file ijms-22-07286-s001.zip]

Archive with 1 entries (1 files):
- ijms-1274096-final SI.pdf
